# Supplementary material for: DENV-specific IgA contributes protective and non-pathologic function during antibody-dependent enhancement of DENV infection
Source: PLoS Pathog. 2023 Aug 28;19(8):e1011616. doi: 10.1371/journal.ppat.1011616 (PMC10491401; doi:10.1371/journal.ppat.1011616)
Supplement: S1 Data — (ZIP) [file ppat.1011616.s017.zip]

Archive with 2 entries (2 files):
- PlosPath_data.xlsx
- __MACOSX/._PlosPath_data.xlsx
