# Supplementary material for: DENV-specific IgA contributes protective and non-pathologic function during antibody-dependent enhancement of DENV infection
Source: PLoS Pathog. 2023 Aug 28;19(8):e1011616. doi: 10.1371/journal.ppat.1011616 (PMC10491401; doi:10.1371/journal.ppat.1011616)
Supplement: S1 Data — (ZIP) [file ppat.1011616.s017.zip › PlosPath_data.xlsx]

## Sheet: Fig 1B
log 10 [Ab], ug/mL	VDB33-IgG		VDB33-IgA
1	0.597968	0.661829	0.626996	0.586357
0.39794	0.545718	0.563135	0.609579	0.62119
-0.20412	0.679245	0.725689	0.603774	0.470247
-0.80618	1.73585	1.79971	0.934688	0.824383
-1.40824	8.47605	9.69521	0.894049	0.969521
-2.0103	5.19013	6.15385	1.03919	0.928882

## Sheet: Fig 1C
Experiment date	AUC-IgG	AUC-IgA
20Dec2022	11.5	-1.279
4Jan2023	21.75	1.106
5Jan2023	14.5	0.5768
20Feb2023	6.535	-2.8
8March2023	19.63	-1.596
9March2023	16.88	1.053

## Sheet: Fig 2C
mAb concentration	IgG						IgA
0.1	2.94294	6.36275	2.70064	6.49333	3.55748	8.10714	0.624625	4.01961	0.882166	0.946667	0.425163	0.589286
1	2.55255	28.7255	1.7293	5.6	2.51627	7.60714	0.463964	5.09804	0.869427	0.746667	0.555315	1.08929
10	1.57658	9.43137	1.67197	2.36	1.83514	2.64286	0.400901	2.20588	0.44586	0.773333	0.327549	0.678571

## Sheet: Fig 2D
Experiment date	IgG	IgA
11Nov	18.73	-3.35
14Nov	35.32	6.335
17Nov	6.015	-1.465
21Dec	14.81	-4.925
9Jan	6.02	-0.295
3Feb	6.29	-0.015

## Sheet: Fig 2E
	normalized % infected by flow	ge/mL control	ge/ml IgG	ge/ml IgA
DENV-3 alone	1	1
DENV-3 + 10ug/mL VDB33-IgG	9.43137		0.605372
DENV-3 + 1ug/mL VDB33-IgG	28.7255		4.69798
DENV-3 + 0.1ug/mL VDB33-IgG	6.36275		3.79692
DENV-3 + 10ug/mL VDB33-IgA	2.20588			0.558487
DENV-3 + 1ug/mL VDB33-IgA	5.09804			1.75329
DENV-3 + 0.1ug/mL VDB33-IgA	4.01961			3.3005
DENV-3 alone	1	1
DENV-3 + 10ug/mL VDB33-IgG	1.67197		0.164965
DENV-3 + 1ug/mL VDB33-IgG	1.7293		1.01891
DENV-3 + 0.1ug/mL VDB33-IgG	2.70064		1.02631
DENV-3 + 10ug/mL VDB33-IgA	0.44586			3.76001
DENV-3 + 1ug/mL VDB33-IgA	0.869427			0.720306
DENV-3 + 0.1ug/mL VDB33-IgA	0.882166			1.09294
DENV-3 alone	1	1
DENV-3 + 10ug/mL VDB33-IgG	2.36		0.930788
DENV-3 + 1ug/mL VDB33-IgG	5.6		5.05301
DENV-3 + 0.1ug/mL VDB33-IgG	6.49333		7.41873
DENV-3 + 10ug/mL VDB33-IgA	0.773333			0.699875
DENV-3 + 1ug/mL VDB33-IgA	0.746667			2.61193
DENV-3 + 0.1ug/mL VDB33-IgA	0.946667			2.5404
DENV-3 alone	1	1
DENV-3 + 10ug/mL VDB33-IgG	1.83514		0.452335
DENV-3 + 1ug/mL VDB33-IgG	2.51627		2.12022
DENV-3 + 0.1ug/mL VDB33-IgG	3.55748		5.92674
DENV-3 + 10ug/mL VDB33-IgA	0.327549			0.754527
DENV-3 + 1ug/mL VDB33-IgA	0.555315			1.42824
DENV-3 + 0.1ug/mL VDB33-IgA	0.425163			2.26822
DENV-3 alone	1	1
DENV-3 + 10ug/mL VDB33-IgG	2.64286		1.27476
DENV-3 + 1ug/mL VDB33-IgG	7.60714		4.42412
DENV-3 + 0.1ug/mL VDB33-IgG	8.10714		16.0808
DENV-3 + 10ug/mL VDB33-IgA	0.678571			1.5405
DENV-3 + 1ug/mL VDB33-IgA	1.08929			1.62723
DENV-3 + 0.1ug/mL VDB33-IgA	0.589286			1.44986

## Sheet: Fig 3A
Left		IgG						IgA
	0.1	6.82197	4.43517	14.4225	44.9857	333.813	23.3315	0.603908	0.807076	0.697883	0.858569	0.65059	1.03809
	1	6.93038	3.95634	10.8052	42.3648	108.172	57.2529	0.184428	0.258317	0.253488	0.385247	0.103715	0.646342
	10	1.48892	2.54432	4.97323	16.21	9.22192	8.12907	0.0753907	0.0881256	0.322707	0.245652	0.439942	1.4027
Center	IgG	IgA
	2801	-455
	861.4	-204.7
	532.6	-35.59
	1186	-17.77
	123.1	-0.5985
	166.3	-0.3173
Right
	normalized % infected by flow	ctrl	IgG	IgA
DENV-3 + 10ug/mL VDB33-IgG	9.43137		2.54432
DENV-3 + 1ug/mL VDB33-IgG	28.7255		3.95634
DENV-3 + 0.1ug/mL VDB33-IgG	6.36275		4.43517
DENV-3 + 10ug/mL VDB33-IgA	2.20588			0.0881256
DENV-3 + 1ug/mL VDB33-IgA	5.09804			0.258317
DENV-3 + 0.1ug/mL VDB33-IgA	4.01961			0.807076
DENV-3 + 10ug/mL VDB33-IgG	1.67197		4.97323
DENV-3 + 1ug/mL VDB33-IgG	1.7293		10.8052
DENV-3 + 0.1ug/mL VDB33-IgG	2.70064		14.4225
DENV-3 + 10ug/mL VDB33-IgA	0.44586			0.322707
DENV-3 + 1ug/mL VDB33-IgA	0.869427			0.253488
DENV-3 + 0.1ug/mL VDB33-IgA	0.882166			0.697883
DENV-3 + 10ug/mL VDB33-IgG	2.36		16.21
DENV-3 + 1ug/mL VDB33-IgG	5.6		42.3648
DENV-3 + 0.1ug/mL VDB33-IgG	6.49333		44.9857
DENV-3 + 10ug/mL VDB33-IgA	0.773333			0.245652
DENV-3 + 1ug/mL VDB33-IgA	0.746667			0.385247
DENV-3 + 0.1ug/mL VDB33-IgA	0.946667			0.858569
DENV-3 + 10ug/mL VDB33-IgG	1.83514		9.22192
DENV-3 + 1ug/mL VDB33-IgG	2.51627		108.172
DENV-3 + 0.1ug/mL VDB33-IgG	3.55748		333.813
DENV-3 + 10ug/mL VDB33-IgA	0.327549			0.439942
DENV-3 + 1ug/mL VDB33-IgA	0.555315			0.103715
DENV-3 + 0.1ug/mL VDB33-IgA	0.425163			0.65059
DENV-3 + 10ug/mL VDB33-IgG	2.64286		8.12907
DENV-3 + 1ug/mL VDB33-IgG	7.60714		57.2529
DENV-3 + 0.1ug/mL VDB33-IgG	8.10714		23.3315
DENV-3 + 10ug/mL VDB33-IgA	0.678571			1.4027
DENV-3 + 1ug/mL VDB33-IgA	1.08929			0.646342
DENV-3 + 0.1ug/mL VDB33-IgA	0.589286			1.03809

## Sheet: Fig 3B
Left		IgG						IgA
	0.1	3.68193	9.62272	20.017	54.9472	39.4932	1.20915	0.925843	0.765276	0.424523	2.18506	1.58273	1.17442
	1	3.78653	9.80786	13.0955	59.6569	23.543	2.05868	0.719182	0.322854	0.509089	1	9.41002	0.741334
	10	0.948044	4.37491	2.95179	16.5714	2.71938	1.26114	0.615346	0.00512206	0.1	0.399756	1.37231	1.59959
Center	IgG	IgA
	519	-64.56
	340.5	-29.71
	149.7	-8.479
	421.9	1.321
	42.98	8.955
	2.516	0.2495
Right		normalized % infected by flow	ctrl	IgG	IgA
	DENV-3 + 10ug/mL VDB33-IgG	9.43137		4.37491
	DENV-3 + 1ug/mL VDB33-IgG	28.7255		9.80786
	DENV-3 + 0.1ug/mL VDB33-IgG	6.36275		9.62272
	DENV-3 + 10ug/mL VDB33-IgA	2.20588			0.00512206
	DENV-3 + 1ug/mL VDB33-IgA	5.09804			0.322854
	DENV-3 + 0.1ug/mL VDB33-IgA	4.01961			0.765276
	DENV-3 + 10ug/mL VDB33-IgG	1.67197		2.95179
	DENV-3 + 1ug/mL VDB33-IgG	1.7293		13.0955
	DENV-3 + 0.1ug/mL VDB33-IgG	2.70064		20.017
	DENV-3 + 10ug/mL VDB33-IgA	0.44586			0.1
	DENV-3 + 1ug/mL VDB33-IgA	0.869427			0.509089
	DENV-3 + 0.1ug/mL VDB33-IgA	0.882166			0.424523
	DENV-3 + 10ug/mL VDB33-IgG	2.36		16.5714
	DENV-3 + 1ug/mL VDB33-IgG	5.6		59.6569
	DENV-3 + 0.1ug/mL VDB33-IgG	6.49333		54.9472
	DENV-3 + 10ug/mL VDB33-IgA	0.773333			0.399756
	DENV-3 + 1ug/mL VDB33-IgA	0.746667			1
	DENV-3 + 0.1ug/mL VDB33-IgA	0.946667			2.18506
	DENV-3 + 10ug/mL VDB33-IgG	1.83514		2.71938
	DENV-3 + 1ug/mL VDB33-IgG	2.51627		23.543
	DENV-3 + 0.1ug/mL VDB33-IgG	3.55748		39.4932
	DENV-3 + 10ug/mL VDB33-IgA	0.327549			1.37231
	DENV-3 + 1ug/mL VDB33-IgA	0.555315			9.41002
	DENV-3 + 0.1ug/mL VDB33-IgA	0.425163			1.58273
	DENV-3 + 10ug/mL VDB33-IgG	2.64286		1.26114
	DENV-3 + 1ug/mL VDB33-IgG	7.60714		2.05868
	DENV-3 + 0.1ug/mL VDB33-IgG	8.10714		1.20915
	DENV-3 + 10ug/mL VDB33-IgA	0.678571			1.59959
	DENV-3 + 1ug/mL VDB33-IgA	1.08929			0.741334
	DENV-3 + 0.1ug/mL VDB33-IgA	0.589286			1.17442

## Sheet: Fig 3C
Left		IgG						IgA
	0.1	1.97062	1.13832	1.49523	1.80419	10.3623	2.97258	0.702106	1.25234	0.837107	1.1515	2.40019	1.3262
	1	1.91951	1.25779	2.07476	1.80931	7.47097	3.55	0.473334	0.669488	0.558415	0.677552	0.766475	0.904127
	10	0.701818	1.22387	1.13614	2.28207	1.37912	1.80196	0.493014	0.350742	0.33048	0.344734	0.537222	2.31776
Center	IgG	IgA
	1249	-924.1
	222.4	-268.1
	446.4	-275.4
	474.3	-147.1
	283.5	5.879
	39.57	7.439
Right		normalized % infected by flow	ctrl	IgG	IgA
	DENV-3 + 10ug/mL VDB33-IgG	9.43137		1.22387
	DENV-3 + 1ug/mL VDB33-IgG	28.7255		1.25779
	DENV-3 + 0.1ug/mL VDB33-IgG	6.36275		1.13832
	DENV-3 + 10ug/mL VDB33-IgA	2.20588			0.350742
	DENV-3 + 1ug/mL VDB33-IgA	5.09804			0.669488
	DENV-3 + 0.1ug/mL VDB33-IgA	4.01961			1.25234
	DENV-3 + 10ug/mL VDB33-IgG	1.67197		1.13614
	DENV-3 + 1ug/mL VDB33-IgG	1.7293		2.07476
	DENV-3 + 0.1ug/mL VDB33-IgG	2.70064		1.49523
	DENV-3 + 10ug/mL VDB33-IgA	0.44586			0.33048
	DENV-3 + 1ug/mL VDB33-IgA	0.869427			0.558415
	DENV-3 + 0.1ug/mL VDB33-IgA	0.882166			0.837107
	DENV-3 + 10ug/mL VDB33-IgG	2.36		2.28207
	DENV-3 + 1ug/mL VDB33-IgG	5.6		1.80931
	DENV-3 + 0.1ug/mL VDB33-IgG	6.49333		1.80419
	DENV-3 + 10ug/mL VDB33-IgA	0.773333			0.344734
	DENV-3 + 1ug/mL VDB33-IgA	0.746667			0.677552
	DENV-3 + 0.1ug/mL VDB33-IgA	0.946667			1.1515
	DENV-3 + 10ug/mL VDB33-IgG	1.83514		1.37912
	DENV-3 + 1ug/mL VDB33-IgG	2.51627		7.47097
	DENV-3 + 0.1ug/mL VDB33-IgG	3.55748		10.3623
	DENV-3 + 10ug/mL VDB33-IgA	0.327549			0.537222
	DENV-3 + 1ug/mL VDB33-IgA	0.555315			0.766475
	DENV-3 + 0.1ug/mL VDB33-IgA	0.425163			2.40019
	DENV-3 + 10ug/mL VDB33-IgG	2.64286		1.80196
	DENV-3 + 1ug/mL VDB33-IgG	7.60714		3.55
	DENV-3 + 0.1ug/mL VDB33-IgG	8.10714		2.97258
	DENV-3 + 10ug/mL VDB33-IgA	0.678571			2.31776
	DENV-3 + 1ug/mL VDB33-IgA	1.08929			0.904127
	DENV-3 + 0.1ug/mL VDB33-IgA	0.589286			1.3262

## Sheet: Fig 3D
Left		IgG						IgA
	0.1	12.906	7.09505	12.9559	33.0461	52.0074	2.10355	0.136357	0.767236	0.294957	0.411391	1.16322	1.23699
	1	18.8672	10.8392	11.7444	42.5332	48.3076	4.40091	0.067805	0.132186	0.194311	0.499776	0.988847	1.00159
	10	0.436295	7.74621	5.05173	33.3872	3.01578	1.04001	0.0407739	0.128568	0.123631	0.195612	0.784598	1.03216
Center	IgG	IgA
	60416	-4730
	19237	-1680
	16119	-1373
	32656	-529.9
	3280	-1.656
	772.9	26.49
Right		normalized % infected by flow	ctrl	IgG	IgA
	DENV-3 + 10ug/mL VDB33-IgG	9.43137		7.74621
	DENV-3 + 1ug/mL VDB33-IgG	28.7255		10.8392
	DENV-3 + 0.1ug/mL VDB33-IgG	6.36275		7.09505
	DENV-3 + 10ug/mL VDB33-IgA	2.20588			0.128568
	DENV-3 + 1ug/mL VDB33-IgA	5.09804			0.132186
	DENV-3 + 0.1ug/mL VDB33-IgA	4.01961			0.767236
	DENV-3 + 10ug/mL VDB33-IgG	1.67197		5.05173
	DENV-3 + 1ug/mL VDB33-IgG	1.7293		11.7444
	DENV-3 + 0.1ug/mL VDB33-IgG	2.70064		12.9559
	DENV-3 + 10ug/mL VDB33-IgA	0.44586			0.123631
	DENV-3 + 1ug/mL VDB33-IgA	0.869427			0.194311
	DENV-3 + 0.1ug/mL VDB33-IgA	0.882166			0.294957
	DENV-3 + 10ug/mL VDB33-IgG	2.36		33.3872
	DENV-3 + 1ug/mL VDB33-IgG	5.6		42.5332
	DENV-3 + 0.1ug/mL VDB33-IgG	6.49333		33.0461
	DENV-3 + 10ug/mL VDB33-IgA	0.773333			0.195612
	DENV-3 + 1ug/mL VDB33-IgA	0.746667			0.499776
	DENV-3 + 0.1ug/mL VDB33-IgA	0.946667			0.411391
	DENV-3 + 10ug/mL VDB33-IgG	1.83514		3.01578
	DENV-3 + 1ug/mL VDB33-IgG	2.51627		48.3076
	DENV-3 + 0.1ug/mL VDB33-IgG	3.55748		52.0074
	DENV-3 + 10ug/mL VDB33-IgA	0.327549			0.784598
	DENV-3 + 1ug/mL VDB33-IgA	0.555315			0.988847
	DENV-3 + 0.1ug/mL VDB33-IgA	0.425163			1.16322
	DENV-3 + 10ug/mL VDB33-IgG	2.64286		1.04001
	DENV-3 + 1ug/mL VDB33-IgG	7.60714		4.40091
	DENV-3 + 0.1ug/mL VDB33-IgG	8.10714		2.10355
	DENV-3 + 10ug/mL VDB33-IgA	0.678571			1.03216
	DENV-3 + 1ug/mL VDB33-IgA	1.08929			1.00159
	DENV-3 + 0.1ug/mL VDB33-IgA	0.589286			1.23699

## Sheet: Fig 3E
Left		IgG						IgA
	0.1	15.0474	9.81167	14.0813	50.0857	45.294	1.39463	0.376009	0.90636	0.496139	0.964368	1.43067	0.760143
	1	15.6794	11.8525	9.50815	65.5624	40.1736	2.41883	0.212	0.246747	0.367275	0.729806	1.02016	0.670684
	10	0.781478	4.08541	2.4352	16.2777	4.24363	0.972472	0.396598	0.140516	0.233426	0.40015	0.640929	1.27787
Center	IgG	IgA
	339.5	-22.04
	336.6	-24.64
	171.3	-13.77
	464.2	-2.822
	53.27	0.0475
	11.39	-2.205
Right		normalized % infected by flow	ctrl	IgG	IgA
	DENV-3 + 10ug/mL VDB33-IgG	9.43137		4.08541
	DENV-3 + 1ug/mL VDB33-IgG	28.7255		11.8525
	DENV-3 + 0.1ug/mL VDB33-IgG	6.36275		9.81167
	DENV-3 + 10ug/mL VDB33-IgA	2.20588			0.140516
	DENV-3 + 1ug/mL VDB33-IgA	5.09804			0.246747
	DENV-3 + 0.1ug/mL VDB33-IgA	4.01961			0.90636
	DENV-3 + 10ug/mL VDB33-IgG	1.67197		2.4352
	DENV-3 + 1ug/mL VDB33-IgG	1.7293		9.50815
	DENV-3 + 0.1ug/mL VDB33-IgG	2.70064		14.0813
	DENV-3 + 10ug/mL VDB33-IgA	0.44586			0.233426
	DENV-3 + 1ug/mL VDB33-IgA	0.869427			0.367275
	DENV-3 + 0.1ug/mL VDB33-IgA	0.882166			0.496139
	DENV-3 + 10ug/mL VDB33-IgG	2.36		16.2777
	DENV-3 + 1ug/mL VDB33-IgG	5.6		65.5624
	DENV-3 + 0.1ug/mL VDB33-IgG	6.49333		50.0857
	DENV-3 + 10ug/mL VDB33-IgA	0.773333			0.40015
	DENV-3 + 1ug/mL VDB33-IgA	0.746667			0.729806
	DENV-3 + 0.1ug/mL VDB33-IgA	0.946667			0.964368
	DENV-3 + 10ug/mL VDB33-IgG	1.83514		4.24363
	DENV-3 + 1ug/mL VDB33-IgG	2.51627		40.1736
	DENV-3 + 0.1ug/mL VDB33-IgG	3.55748		45.294
	DENV-3 + 10ug/mL VDB33-IgA	0.327549			0.640929
	DENV-3 + 1ug/mL VDB33-IgA	0.555315			1.02016
	DENV-3 + 0.1ug/mL VDB33-IgA	0.425163			1.43067
	DENV-3 + 10ug/mL VDB33-IgG	2.64286		0.972472
	DENV-3 + 1ug/mL VDB33-IgG	7.60714		2.41883
	DENV-3 + 0.1ug/mL VDB33-IgG	8.10714		1.39463
	DENV-3 + 10ug/mL VDB33-IgA	0.678571			1.27787
	DENV-3 + 1ug/mL VDB33-IgA	1.08929			0.670684
	DENV-3 + 0.1ug/mL VDB33-IgA	0.589286			0.760143

[truncated: 5 more sheets: Fig 4C, Fig 4D, Fig 5B, Fig 5C, Fig 5E]
